# Supplementary material for: “UDE DIATOMS in the Wild 2024”: a new image dataset of freshwater diatoms for training deep learning models
Source: Gigascience. 2024 Nov 28;13:giae087. doi: 10.1093/gigascience/giae087 (PMC11604061; doi:10.1093/gigascience/giae087)
Supplement: giae087_Supplementary_Files [file giae087_supplementary_files.zip]

Archive with 4 entries (4 files):
- Supplement Figure 1 - tSNE.html
- Supplement Script 1 - Convert to DatasetFolder structure.R
- Supplement Table 1 - Metadata Samples and Slides.xlsx
- Supplement Table 2 - Species abundance.docx
