# Supplementary material for: “UDE DIATOMS in the Wild 2024”: a new image dataset of freshwater diatoms for training deep learning models
Source: Gigascience. 2024 Nov 28;13:giae087. doi: 10.1093/gigascience/giae087 (PMC11604061; doi:10.1093/gigascience/giae087)
Supplement: giae087_Supplementary_Files [file giae087_supplementary_files.zip › Supplement Script 1 - Convert to DatasetFolder structure.R]

# This R script exports subsets of the "UDE Diatoms in the Wild 2024" dataset into the torchvision DatasetFolder-dataset structure as used e.g. by Kaggle
# More detailed information can be found in the accompanying publication:
# Venkataramanan, Kloster, Burfeid-Castellanos et al. (2024): “UDE DIATOMS in the Wild 2024”: An new image dataset of freshwater diatoms for training deep learning models.

library(splitTools)
library(dplyr)
library(progress)

# adjust these folders to the location of your files
dir_dataset <- "D:/Diatoms in the Wild 2024 dataset/UDE Diatoms in the Wild 2024/" # folder where the full dataset is stored
dir_export <- "D:/Diatoms in the Wild 2024 dataset/subsets/" # target folder to which the data subsets are exported

# some mor initialization
dir_images <- paste0(dir_dataset, "images/") # folder where the images of the full dataset are stored
set.seed(42)

# read full dataset and sort out data which has not been identified to species level
annotations_all <- read.csv(paste0(dir_dataset, "UDE Diatoms in the Wild 2024.csv"))
annotations_speciesonly <- annotations_all[annotations_all$species!="None",]

# define data subsets to export
min_ns <- c(25,50,100) # minimum number of examples per class (i.e. species) required
export_subsets <- c("train", "val", "test") # targeted use for subsets

# get subsets with at least n examples per species
for (min_n in min_ns) { 

  # filter out species with too few examples
  annotations_subsets <- annotations_speciesonly %>%
    dplyr::group_by(species) %>%
    dplyr::filter(n() >= min_n)
  annotations_subsets$subset=""
  
  # stratified split into training, validation and test data
  indices <- partition(annotations_subsets$species, p = c(train = 0.6, valid = 0.2, test = 0.2), type = "stratified")
  annotations_subsets$subset[indices$train] = "train"
  annotations_subsets$subset[indices$val] = "val"
  annotations_subsets$subset[indices$test] = "test"

  # create export data directory
  dir_subset <- paste0(dir_export, "UDE Diatoms in the Wild 2024.Subset_n", min_n, "/")
  dir.create(dir_subset, showWarnings = FALSE)
  
  for(export_subset in export_subsets) { # export training, validation and test data subsets

    cat(paste("Exporting subset:", min_n, export_subset, "\n"))
    annotations_subset <- annotations_subsets[annotations_subsets$subset == export_subset,]
    write.csv(annotations_subset, paste0(dir_subset,"UDE_Diatoms_in_the_Wild_2024.subset_n",min_n,"_",export_subset,".csv"),row.names = FALSE) # write out CSV data of data subset
    
    # create folder for data subset
    path_ds_subset <- paste0(dir_subset, export_subset)
    dir.create(path_ds_subset, showWarnings = FALSE)
    
    # create folders for storing export data (folder name = species name = classification task class name)
    for(species in unique(annotations_subset$species)) {
      dir_species <- (paste0(path_ds_subset, "/", species))
      dir.create(dir_species, showWarnings = FALSE)
    }
    
    # progress bar for "eye candy"
    pb <- progress_bar$new(format = "[:bar] :current/:total (:percent)", total = nrow(annotations_subset)) # progress bar
    
    # copy subset image files into their correct export directories
    for (i in 1:nrow(annotations_subset)) {
      pb$tick()
      data_row <- annotations_subset[i,]
      file_source <- paste0(dir_images, data_row$cutout_filename)
      dir_target <- paste0(path_ds_subset, "/", data_row$species)
      file_target <- paste0(dir_target, "/", data_row$cutout_filename)
      result <- file.copy(file_source, file_target)
      if(!result) {
        cat(paste0("Error: unable to copy file '",file_source,"' to '",file_target,"'\n"))
      }
    }    
  }
}
