# Supplementary material for: “UDE DIATOMS in the Wild 2024”: a new image dataset of freshwater diatoms for training deep learning models
Source: Gigascience. 2024 Nov 28;13:giae087. doi: 10.1093/gigascience/giae087 (PMC11604061; doi:10.1093/gigascience/giae087)
Supplement: giae087_Supplementary_Files [file giae087_supplementary_files.zip › Supplement Table 1 - Metadata Samples and Slides.xlsx]

## Sheet: Tabelle1
Slide_filename	Site Code	Year of sampling	Date of sampling	Country	Basin	Stream	Lat.	Long.	Type	Substrate	Treatment
ExStream2021_C031_bg-Normal-NA_20210528_Naphrax_NH4Cl.Chunk1.tif	IMP_C031_21	2021	2021-05-28	Germany	Emscher	Boye	51.55358	6.94806	Mesocosm	Epiplasticon	bg normal NA
ExStream2021_C053_700-Normal-NA_20210528_Naphrax_NH4Cl.Chunk1.tif	IMP_C053_21	2021	2021-05-28	Germany	Emscher	Boye	51.55358	6.94806	Mesocosm	Epiplasticon	700-Normal-NA
ExStream2021_C053_700-Normal-NA_20210528_Naphrax_NH4Cl.Chunk2.tif	IMP_C053_21	2021	2021-05-28	Germany	Emscher	Boye	51.55358	6.94806	Mesocosm	Epiplasticon	700-Normal-NA
ExStream2021_C056_700-Normal-NA_20210528_Naphrax_NH4Cl.Chunk2.tif	IMP_C056	2021	2021-05-28	Germany	Emscher	Boye	51.55358	6.94806	Mesocosm	Epiplasticon	700-Normal-NA
SFB_ExStream21_C034_700-Reduced-NA_20210528_Naphrax_NH4Cl.Chunk2.tif	IMP_C034	2021	2021-05-28	Germany	Emscher	Boye	51.55358	6.94806	Mesocosm	Epiplasticon	700-Reduced-NA
SFB_Kinzig21_BIE1_20210329_Naphrax_NH4Cl.Chunk2.tif	BIE1	2021	2021-03-29	Germany	Kinzig	Bieber	50.163398	9.294351	Freshwater	Epilithon
SFB_Kinzig21_BIE2_20210329_Nahprax_NH4Cl.Chunk1.tif	BIE2	2021	2021-03-29	Germany	Kinzig	Bieber	50.174643	9.284331	Freshwater	Epilithon
SFB_Kinzig21_BRA1_20210328_Naphrax_NH4Cl.Chunk2.tif	BRA1	2021	2021-03-28	Germany	Kinzig	Bracht	50.3435	9.254108	Freshwater	Epilithon
SFB_Kinzig21_BRA2_20210328_Naphrax_NH4Cl.Chunk1.tif	BRA2	2021	2021-03-28	Germany	Kinzig	Bracht	50.331883	9.270731	Freshwater	Epilithon
SFB_Kinzig21_FALL1_20210330_Naphrax_NH4Cl.Chunk1.tif	FALL1	2021	2021-03-30	Germany	Kinzig	Fallbach	50.195778	9.01938	Freshwater	Epilithon
SFB_Kinzig21_GRUE1_20210327_Naphrax_NH4Cl.Chunk1.tif	GRUE1	2021	2021-03-27	Germany	Kinzig	Gruendau	50.259788	9.174496	Freshwater	Epilithon
SFB_Kinzig21_GRUE1_20210327_Naphrax_NH4Cl.Chunk2.tif	GRUE1	2021	2021-03-27	Germany	Kinzig	Gruendau	50.259788	9.174496	Freshwater	Epilithon
SFB_Kinzig21_GRUE2_20210327_Naphrax_NH4Cl.Chunk1.tif	GRUE2	2021	2021-03-27	Germany	Kinzig	Gruendau	50.240685	9.14413	Freshwater	Epilithon
SFB_Kinzig21_KIN1_20210325_Naphrax_NH4Cl.Chunk1.tif	KIN1	2021	2021-03-24	Germany	Kinzig	Kinzig	50.342433	9.580951	Freshwater	Epilithon
SFB_Kinzig21_KIN2_20210325_Naphrax_NH4Cl.Chunk1.tif	KIN2	2021	2021-03-24	Germany	Kinzig	Kinzig	50.346328	9.551958	Freshwater	Epilithon
SFB_Kinzig21_KIN3_20210324_Naphrax_NH4Cl.Chunk1.tif	KIN3	2021	2021-03-25	Germany	Kinzig	Kinzig	50.344743	9.525523	Freshwater	Epilithon
SFB_Kinzig21_KIN4_20210324_Naphrax_NH4Cl.Chunk2.tif	KIN4	2021	2021-03-25	Germany	Kinzig	Kinzig	50.324906	9.496231	Freshwater	Epilithon
SFB_Kinzig21_KRE1_20210330_Naphrax_NH4Cl.Chunk1.tif	KRE1	2021	2021-03-30	Germany	Kinzig	Krebsbach	50.179733	8.917533	Freshwater	Epilithon
SFB_Kinzig21_KRE1_20210330_Naphrax_NH4Cl.Chunk2.tif	KRE1	2021	2021-03-30	Germany	Kinzig	Krebsbach	50.179733	8.917533	Freshwater	Epilithon
SFB_Kinzig21_KRE2_20210330_Naphrax_NH4Cl.Chunk1.tif	KRE2	2021	2021-03-30	Germany	Kinzig	Krebsbach	50.151185	8.901333	Freshwater	Epilithon
SFB_Kinzig21_ORB1_20210329_Naphrax_NH4Cl.Chunk1.tif	ORB1	2021	2021-03-28	Germany	Kinzig	Orb	50.231216	9.342425	Freshwater	Epilithon
SFB_Kinzig21_ORB2_20210328_Naphrax_NH4Cl.Chunk1.tif	ORB2	2021	2021-03-29	Germany	Kinzig	Orb	50.23681	9.324143	Freshwater	Epilithon
SFB_Kinzig21_SAL2_20210326_Naphrax_NH4Cl.Chunk2.tif	SAL2	2021	2021-03-26	Germany	Kinzig	Salz	50.333491	9.381291	Freshwater	Epilithon
SFB_Kinzig21_SALL1_20210326_Naphrax_NH4Cl.Chunk1.tif	SALL1	2021	2021-03-26	Germany	Kinzig	Salz	50.314443	9.366818	Freshwater	Epilithon
SFB_Kinzig21_STE1_20210326_Naphrax_NH4Cl.Chunk1.tif	STE1	2021	2021-03-26	Germany	Kinzig	Steinau	50.33209	9.46665	Freshwater	Epilithon
SFB_Kinzig21_STE2_20210325_Naphrax_NH4Cl.Chunk1.tif	STE2	2021	2021-03-25	Germany	Kinzig	Steinau	50.31536	9.456625	Freshwater	Epilithon
HF_Sava_000341a_20210913_Naphrax_60x.Chunk2.tif	000341a	2021	2021-09-13	Serbia	Sava	Sava River	44.9206113	19.346891	Freshwater	Mud
HF_Sava_000342a_20210913_naphrax_60x.Chunk2.tif	000342a	2021	2021-09-13	Serbia	Sava	Sava River	44.942168	19.369702	Freshwater	Mud
HF_Sava_000343a_20210913_Naphrax_60x.Chunk2.tif	000343a	2021	2021-09-13	Serbia	Sava	Sava River	44.984853	19.549568	Freshwater	Mud
HF_Sava_000344a_20210913_Naphrax_60EFI.Chunk1.tif	000344a	2021	2021-09-13	Serbia	Sava	Sava River	44.97342	19.594758	Freshwater	Gravel
HF_Sava_000345a_20210913_Naphrax_60x.Chunk2.tif	000345a	2021	2021-09-13	Serbia	Sava	Sava River	44.961552	19.612256	Freshwater	Mud
HF_Sava_000346a_20210913_Naphrax_60EFI.Chunk1.tif	000346a	2021	2021-09-13	Serbia	Sava	Sava River	44.924982	19.710296	Freshwater	Gravel, Mud
HF_Sava_000346a_20210913_Naphrax_60EFI.Chunk2.tif	000346a	2021	2021-09-13	Serbia	Sava	Sava River	44.924982	19.710296	Freshwater	Gravel, Mud
HF_Sava_000347a_20210913_Naphrax_60x.Chunk2.tif	000347a	2021	2021-09-13	Serbia	Sava	Sava River	44.924982	19.710296	Freshwater	Ceratophyllum demersum
HF_Sava_000348a_20210913_Naphrax_60x.Chunk1.tif	000348a	2021	2021-09-13	Serbia	Sava	Sava River	44.924982	19.710296	Freshwater	Stuckena pectinata (Potamogeton pectinatum)
HF_Sava_000349a_20210913_Naphrax_60EFI.Chunk1.tif	000349a	2021	2021-09-13	Serbia	Sava	Sava River	44.9139655	19.7487992	Freshwater	Mud
HF_Sava_000350a_20210913_Naphrax_60EFI.Chunk2.tif	000350a	2021	2021-09-13	Serbia	Sava	Sava River	44.9139655	19.7487992	Freshwater	Ceratophyllum demersum
HF_Sava_000351a_20210913_Naphrax_60EFI.Chunk2.tif	000351a	2021	2021-09-13	Serbia	Sava	Sava River	44.912976	19.754044	Freshwater	Gravel, Sand
HF_Sava_000352a_20210913_Naphrax_60EFI.Chunk2.tif	000352a	2021	2021-09-13	Serbia	Sava	Sava River	44.890559	19.752025	Freshwater	Stone_cobbles
HF_Sava_000353a_20210913_Naphrax_60EFI.Chunk1.tif	000353a	2021	2021-09-13	Serbia	Sava	Sava River	44.890559	19.752025	Freshwater	Ceratophyllum demersum
HF_Sava_000354a_20210913_Naphrax_60EFI.Chunk2.tif	000354a	2021	2021-09-13	Serbia	Sava	Sava River	44.852265	19.724054	Freshwater	Mud
HF_Sava_000355a_20210913_Naphrax_60EF.Chunk1.tif	000355a	2021	2021-09-13	Serbia	Sava	Sava River	44.852265	19.724054	Freshwater	Ceratophyllum demersum
HF_Sava_000356a_20210913_Naphrax_60EFI.Chunk1.tif	000356a	2021	2021-09-13	Serbia	Sava	Sava River	44.852265	19.724054	Freshwater	Najas marina
HF_Sava_000357a_20210913_Naphrax_60EFI.Chunk1.tif	000357a	2021	2021-09-13	Serbia	Sava	Sava River	44.775716	19.697706	Freshwater	Gravel
HF_Sava_000358a_20210913_Naphrax_60EFI.Chunk2.tif	000358a	2021	2021-09-13	Serbia	Sava	Sava River	44.775716	19.697706	Freshwater	Stuckena pectinata (Potamogeton pectinatum)
HF_Sava_000359a_20210913_Naphrax_60EFI.Chunk1.tif	000359a	2021	2021-09-13	Serbia	Sava	Sava River	44.775716	19.697706	Freshwater	Myriophyllum spicatum
HF_Sava_000360a_20210913_Naphrax_60EFI.Chunk1.tif	000360a	2021	2021-09-13	Serbia	Sava	Sava River	44.744878	19.754912	Freshwater	Stone_cobbles
HF_Sava_000361a_20210913_Naphrax_60EFI.Chunk1.tif	000361a	2021	2021-09-13	Serbia	Sava	Sava River	44.744878	19.754912	Freshwater	Gravel
HF_Sava_000362a_20210919_Naphrax_60EFI.Chunk1.tif	000362a	2021	2021-09-19	Serbia	Sava	Sava River	44.6898034	19.9108836	Freshwater	Gravel
HF_Sava_000363a_20210919_Naphrax_60EFI.Chunk1.tif	000363a	2021	2021-09-19	Serbia	Sava	Sava River	44.6898034	19.9108836	Freshwater	Najas marina
HF_Sava_000364a_20210919_Naphrax_60EFI.Chunk1.tif	000364a	2021	2021-09-19	Serbia	Sava	Sava River	44.6898034	19.9108836	Freshwater	Ceratophyllum demersum
HF_Sava_000365a_20210919_Naphrax_60EFI.Chunk1.tif	000365a	2021	2021-09-19	Serbia	Sava	Sava River	44.674837	20.296637	Freshwater	Mud
HF_Sava_000366a_20210919_Naphrax_60EFI.Chunk1.tif	000366a	2021	2021-09-19	Serbia	Sava	Sava River	44.706523	20.308066	Freshwater	Mud
HF_Sava_000367a_20210919_Naphrax_60EFI.Chunk1.tif	000367a	2021	2021-09-19	Serbia	Sava	Sava River	44.744265	20.32514	Freshwater	Mud
HF_Sava_000368a_20210919_Naphrax_60EFI.Chunk1.tif	000368a	2021	2021-09-19	Serbia	Sava	Sava River	44.744265	20.32514	Freshwater	Ceratophyllum demersum
HF_Sava_000388a_20210927_Naphrax_60EFI.Chunk1.tif	000388a	2021	2021-09-27	Serbia	Sava	Sava River	44.7661455	20.351221	Freshwater	Mud, Sand
HF_Sava_000389a_20210927_Naphrax_60EFI.Chunk1.tif	000389a	2021	2021-09-27	Serbia	Sava	Sava River	44.79687	20.405334	Freshwater	Gravel, Sand
HF_Sava_000390a_20210927_Naphrax_60EFI.Chunk1.tif	000390a	2021	2021-09-27	Serbia	Sava	Sava River	44.805115	20.442123	Freshwater	Sand
HF_Sava_000391a_20210927_Naphrax_60EFI.Chunk1.tif	000391a	2021	2021-09-27	Serbia	Sava	Sava River	44.824368	20.445191	Freshwater	Mud, Sand
HF_Tisa_000369a_20210921_Naphrax_60EFI.Chunk1.tif	000369a	2021	2021-09-21	Serbia	Tisa	Tisa	46.123973	20.0719095	Freshwater	Mud
HF_Tisa_000370a_20210921_Naphrax_60EFI.Chunk1.tif	000370a	2021	2021-09-21	Serbia	Tisa	Tisa	46.0826196	20.038627	Freshwater	Gravel
HF_Tisa_000371a_20210921_Naphrax_60EFI.Chunk1.tif	000371a	2021	2021-09-21	Serbia	Tisa	Tisa	46.0826196	20.038627	Freshwater	Stone_cobbles
HF_Tisa_000372a_20210921_Naphrax_60EFI.Chunk1.tif	000372a	2021	2021-09-21	Serbia	Tisa	Tisa	46.0528663	20.0906414	Freshwater	Mud, Sand
HF_Tisa_000373a_20210921_Naphrax_60EFI.Chunk1.tif	000373a	2021	2021-09-21	Serbia	Tisa	Tisa	46.0528663	20.0906414	Freshwater	Stuckena pectinata (Potamogeton pectinatum)
HF_Tisa_000374a_20210921_Naphrax_60EFI.Chunk1.tif	000374a	2021	2021-09-21	Serbia	Tisa	Tisa	46.0098315	20.036036	Freshwater	Gravel, Sand
HF_Tisa_000375a_20210921_Naphrax_60EFI.Chunk1.tif	000375a	2021	2021-09-21	Serbia	Tisa	Tisa	45.935141	20.0912476	Freshwater	Sand
HF_Tisa_000376a_20210921_Naphrax_60EFI.Chunk1.tif	000376a	2021	2021-09-21	Serbia	Tisa	Tisa	45.8782112	20.116238	Freshwater	Gravel
HF_Tisa_000377a_20210921_Naphrax_60EFI.Chunk1.tif	000377a	2021	2021-09-21	Serbia	Tisa	Tisa	45.8494282	20.0845578	Freshwater	Mud
HF_Tisa_000378a_20210921_Naphrax_60EFI.Chunk1.tif	000378a	2021	2021-09-21	Serbia	Tisa	Tisa	45.7886205	20.1456498	Freshwater	Mud
HF_Tisa_000379a_20210921_Naphrax_60EFI.Chunk1.tif	000379a	2021	2021-09-21	Serbia	Tisa	Tisa	45.755009	20.1506414	Freshwater	Gravel, Sand
HF_Tisa_000380a_20210921_Naphrax_60EFI.Chunk1.tif	000380a	2021	2021-09-21	Serbia	Tisa	Tisa	45.7129089	20.0926587	Freshwater	Gravel
HF_Tisa_000381a_20210921_Naphrax_60EFI.Chunk1.tif	000381a	2021	2021-09-21	Serbia	Tisa	Tisa	45.6104622	20.0632024	Freshwater	Mud
HF_Tisa_000382a_20210921_Naphrax_60EFI.Chunk1.tif	000382a	2021	2021-09-21	Serbia	Tisa	Tisa	45.594602	20.1285963	Freshwater	Mud
HF_Tisa_000383a_20210921_Naphrax_60EFI.Chunk1.tif	000383a	2021	2021-09-21	Serbia	Tisa	Tisa	45.577812	20.124015	Freshwater	Mud
HF_Tisa_000384a_20210926_Naphrax_60EFI.Chunk1.tif	000384a	2021	2021-09-26	Serbia	Tisa	Tisa	45.45729159	20.19336185	Freshwater	Mud
HF_Tisa_000385a_20210926_Naphrax_60EFI.Chunk1.tif	000385a	2021	2021-09-26	Serbia	Tisa	Tisa	45.441059	20.222218	Freshwater	Gravel, Sand
HF_Tisa_000386a_20210926_Naphrax_60EFI.Chunk2.tif	000386a	2021	2021-09-26	Serbia	Tisa	Tisa	45.441059	20.222218	Freshwater	Stone_cobbles
HF_Tisa_000387a_20210926_Naphrax_60EFI.Chunk1.tif	000387a	2021	2021-09-26	Serbia	Tisa	Tisa	45.390638	20.205545	Freshwater	Mud
HF_Tisa_000392a_20210928_Naphrax.Chunk1.tif	000392a	2021	2021-09-28	Serbia	Tisa	Tisa	45.285849	20.238548	Freshwater	Mud
HF_Tisa_000393a_20210928_Naphrax.Chunk1.tif	000393a	2021	2021-09-28	Serbia	Tisa	Tisa	45.206523	20.31221	Freshwater	Mud, Sand
HF_Tisa_000394a_20210928_Naphrax_60EFI.Chunk1.tif	000394a	2021	2021-09-28	Serbia	Tisa	Tisa	45.1914076	20.3129948	Freshwater	Mud
HF_Tisa_000395a_20210928_Naphrax_60EFI.Chunk1.tif	000395a	2021	2021-09-28	Serbia	Tisa	Tisa	45.1425225	20.280754	Freshwater	Mud
Emscher_SFB21_BOY-oh-SP_20210517_Naphrax_NH4Cl.Chunk1.tif	BOYohSP	2021	2021-05-17	Germany	Emscher	Boye	51.561336	6.932617	Freshwater	Epilithon (art.)
Emscher_SFB21_BOY-uh-SP_20210517_Naphrax_NH4Cl.Chunk1.tif	BOYuhSP	2021	2021-05-17	Germany	Emscher	Boye	51.564297	6.930277	Freshwater	Epilithon (art.)
SFB21_Emscher_BOY-kl_20210518_Naphrax_NH4Cl.Chunk1.tif	BOY-kl	2021	2021-05-18	Germany	Emscher	Boye	51.586905	6.903801	Freshwater	Epilithon (art.)
SFB21_Emscher_BOY-oh-B224_20210517_Naphrax_NH4Cl.Chunk2.tif	BOYohB224	2021	2021-05-17	Germany	Emscher	Boye	51.545511	6.980247	Freshwater	Epilithon (art.)
SFB21_Emscher_BOY-oh-BRA_20210518_Naphrax_NH4Cl.Chunk1.tif	BOYohBRA	2021	2021-05-18	Germany	Emscher	Boye	51.569135	6.927698	Freshwater	Epilithon (art.)
SFB21_Emscher_BRA-ob_20210518_Naphrax_NH4Cl.Chunk2.tif	BRA-ob	2021	2021-05-18	Germany	Emscher	Brabecker Muehlenbach	51.58855	6.945989	Freshwater	Epilithon (art.)
SFB21_Emscher_KIR-ob_20210517_Naphrax_NH4Cl.Chunk1.tif	KIR-ob	2021	2021-05-17	Germany	Emscher	Kirchschemmsbach	51.542223	6.939196	Freshwater	Epilithon (art.)
SFB21_Emscher_VOR-uh-SCH_20210517_Naphrax_NH4Cl.Chunk1.tif	VORuhSCH	2021	2021-05-17	Germany	Emscher	Vorthbach	51.544809	6.921403	Freshwater	Epilithon (art.)
SFB21_Emscher_WIT-ob_20210517_Naphrax_NH4Cl.Chunk2.tif	WIT-ob	2021	2021-05-17	Germany	Emscher	Wittringer Muehlenbach	51.564208	6.985164	Freshwater	Epilithon (art.)
SFB_Emscher21_BOY-oh-KIR_20210517_Naphrax_NH4Cl.Chunk1.tif	BOYohKIR	2021	2021-05-17	Germany	Emscher	Boye	51.553107	6.948059	Freshwater	Epilithon (art.)
SFB_Emscher21_BRA-oh-BOY_20210517_Naphrax_NH4Cl.Chunk1.tif	BRAohBOY	2021	2021-05-17	Germany	Emscher	Brabecker Muehlenbach	51.570865	6.930409	Freshwater	Epilithon (art.)
SFB_Emscher21_HAA-ob_20210517_Naphrax_NH4Cl.Chunk1.tif	HAA-ob	2021	2021-05-17	Germany	Emscher	Haarbach	51.570306	6.960891	Freshwater	Epilithon (art.)
SFB_Emscher21_HAA-un_20210517_Naphrax_NH4Cl.Chunk1.tif	HAA-un	2021	2021-05-17	Germany	Emscher	Haarbach	51.562638	6.955581	Freshwater	Epilithon (art.)
SFB_Emscher21_KIR-un_2_20210517_Naphrax_NH4Cl.Chunk1.tif	KIR-un	2021	2021-05-17	Germany	Emscher	Kirchschemmsbach	51.547455	6.943704	Freshwater	Epilithon (art.)
SFB_Emscher21_NAT-oh-BOY_20210517_Naphrax.Chunk2.tif	NATohBOY	2021	2021-05-17	Germany	Emscher	Nattbach	51.546348	6.98579	Freshwater	Epilithon (art.)
SFB_Emscher21_QUAE-oh_BOY_20210517_Naphrax_NH4Cl.Chunk1.tif	BOY	2021	2021-05-17	Germany	Emscher	Quaellingsbach	51.57043	6.931549	Freshwater	Epilithon (art.)
SFB_Emscher21_SCH-oh-VOR_20210517_Naphrax_NH4Cl.Chunk2.tif	SCHohVOR	2021	2021-05-17	Germany	Emscher	Scheidgensbach	51.53942	6.908287	Freshwater	Epilithon (art.)
SFB_Emscher21_VOR-oh-BOY_20210517_Naphrax_NH4Cl.Chunk2.tif	VORohBOY	2021	2021-05-17	Germany	Emscher	Vorthbach	51.554753	6.932435	Freshwater	Epilithon (art.)
RAG14_Z-Heinrich-Epiphyton_20210923_Naphrax_NH4Cl.Chunk1.tif	ZH_epiphyton	2021	2021-09-23	Germany	Ruhr	Ruhr	51.41702	7.07298	Mine effluent	Epilithon
RAG1_HapenerTeich_Ausguss_20210923_Naphrax_NH4Cl.Chunk1.tif	HT_Ausguss	2021	2021-09-23	Germany	Ruhr	Harpener Teich	51.49136	7.29208	Mine effluent	Epilithon
RAG9_FN-Ausguss_20210923_Naphrax_NH4Cl.Chunk1.tif	HT_ausguss	2021	2021-09-23	Germany	Ruhr	Ruhr tributary	51.42087	7.18173	Mine effluent	Epilithon
DV_Peskara_000292a_20210414_Naphrax.Chunk1.tif	000292a	2021	2021-04-14	Serbia	-	Peskara	45.5185568	20.2987111	Artificial lake	Reed
DV_Peskara_000292a_20210414_Naphrax.Chunk2.tif	000292a	2021	2021-04-14	Serbia	-	Peskara	45.5185568	20.2987111	Artificial lake	Gravel
DV_Peskara_000293a_20210414_Naphrax_60x.tif	000293a	2021	2021-04-14	Serbia	-	Peskara	45.5185568	20.2987111	Artificial lake	Brick_artificial_1
DV_Peskara_000294a_20210414_Naphrax_60x.tif	000294a	2021	2021-04-14	Serbia	-	Peskara	45.5185558	20.2984511	Artificial lake	Brick_artificial_2
DV_Peskara_000295a_20210414_Naphrax_60x.tif	000295a	2021	2021-04-14	Serbia	-	Peskara	45.5185558	20.2984511	Saline lake	Epilithon
DV_Slano_Kopovo_000413a_20220425_Naphrax_60x.Chunk1.tif	000413a	2022	2021-04-25	Serbia	-	Slano Kopovo	45.628483	20.2028	Saline lake	Brick_artificial_1
DV_Slano_Kopovo_000413a_20220425_Naphrax_60x.Chunk2.tif	000413a	2022	2021-04-25	Serbia	-	Slano Kopovo	45.628483	20.2028	Saline lake	Brick_artificial_1
DV_Slano_Kopovo_000416a_20220425_Naphrax_60x.Chunk1.tif	000416a	2022	2021-04-25	Serbia	-	Slano Kopovo	45.628483	20.2028	Saline lake	Epilithon
DV_Slano_Kopovo_000416a_20220425_Naphrax_60x.Chunk2.tif	000416a	2022	2021-04-25	Serbia	-	Slano Kopovo	45.628483	20.2028	Saline lake	Epilithon
Menne_M1_20210602_Naphrax_NH4Cl.Chunk1.tif	M1_2106	2021	2021-06-02	Germany	Lippe	Menne	51.589308	8.755923	Intermittent stream	Epilithon
Menne_M2_20210602_Naphrax_NH4Cl.Chunk1.tif	M2_2106	2021	2021-06-02	Germany	Lippe	Menne	51.589975	8.754721	Intermittent stream	Epilithon
Menne_M3_20210602_Naphrax_NH4Cl.Chunk1.tif	M3_2106	2021	2021-06-02	Germany	Lippe	Menne	51.590694	8.754786	Intermittent stream	Epilithon
Menne_M4_20210602_Naphrax_NH4Cl.Chunk1.tif	M4_2106	2021	2021-06-02	Germany	Lippe	Menne	51.597248	8.760392	Intermittent stream	Epilithon
Menne_M5_20210602_Naphrax_NH4Cl.Chunk1.tif	M5_2106	2021	2021-06-02	Germany	Lippe	Menne	51.602579	8.760392	Intermittent stream	Epilithon
Menne_M6_20210602_Naphrax_NH4Cl.Chunk1.tif	M6_2106	2021	2021-06-02	Germany	Lippe	Menne	51.590937	8.7549049	Intermittent stream	Epilithon
SFB_Emscher22_BOY-kl_20220322_Naphrax_NH4Cl.Chunk1.tif	BOY-kl	2022	2022-03-22	Germany	Emscher	Boye	51.586905	6.903801	Freshwater	Epilithon (art.)
SFB_Emscher22_BOY-oh-B224_20220323_Naphrax_NH4Cl.tif	BOYohB224	2022	2022-03-23	Germany	Emscher	Boye	51.545511	6.980247	Freshwater	Epilithon (art.)
SFB_Emscher22_BOY-oh-BRA_20220322_Naphrax_NH4Cl.tif	BOYohBRA	2022	2022-03-22	Germany	Emscher	Boye	51.569135	6.927698	Freshwater	Epilithon (art.)
SFB_Emscher22_BOY-oh-SP_20220323_Naphrax_NH4Cl.tif	BOYohSP	2022	2022-03-23	Germany	Emscher	Boye	51.564297	6.930277	Freshwater	Epilithon (art.)
SFB_Emscher22_BOY-uh-HA_20220324_Naphrax_NH4Cl.tif	BOYuhHA	2022	2022-03-24	Germany	Emscher	Boye	51.54666	6.98621	Freshwater	Epilithon (art.)
SFB_Emscher22_BOY-uh-SP_20220323_Naphrax_NH4Cl.Chunk1.tif	BOYuhSP	2022	2022-03-23	Germany	Emscher	Boye	51.586905	6.903801	Freshwater	Epilithon (art.)
SFB_Emscher22_BRA-ob_20220322_Naphrax_NH4Cl.tif	BRA-ob	2022	2022-03-22	Germany	Emscher	Brabecker Muehlenbach	51.58855	6.945989	Freshwater	Epilithon (art.)
SFB_Emscher22_BRA-oh-BOY_20220322_Naphrax_NH4Cl.tif	BRAohBOY	2022	2022-03-22	Germany	Emscher	Brabecker Muehlenbach	51.570865	6.930409	Freshwater	Epilithon (art.)
SFB_Emscher22_HAA-ob_20220322_Naphrax_NH4Cl.tif	HAA-ob	2022	2022-03-22	Germany	Emscher	Haarbach	51.570306	6.960891	Freshwater	Epilithon (art.)
SFB_Emscher22_HAA-un_20220322_Naphrax_NH4Cl.tif	HAA-un	2022	2022-03-22	Germany	Emscher	Haarbach	51.562638	6.955581	Freshwater	Epilithon (art.)
SFB_Emscher22_KIR-ob_20220321_Naphrax_NH4Cl.Chunk1.tif	KIR-ob	2022	2022-03-21	Germany	Emscher	Kirchschemmsbach	51.542223	6.939196	Freshwater	Epilithon (art.)
SFB_Emscher22_KIR-un_20220321_Naphrax_NH4Cl.Chunk1.tif	KIR-un	2022	2022-03-21	Germany	Emscher	Kirchschemmsbach	51.547455	6.943704	Freshwater	Epilithon (art.)
SFB_Emscher22_LIE-oh-BOY_20220321_Naphrax_NH4Cl.tif	LIEohBOY	2022	2022-03-24	Germany	Emscher	Liesenfeldbach	51.5449	6.96569	Freshwater	Epilithon (art.)
SFB_Emscher22_NAT-oh-BOY_20220323_Naphrax_NH4Cl.Chunk1.tif	NATohBOY	2022	2022-03-23	Germany	Emscher	Nattbach	51.546348	6.98579	Freshwater	Epilithon (art.)
SFB_Emscher22_QUA-oh-BOY_20220323_Naphrax_NH4Cl.tif	QUAohBOY	2022	2022-03-23	Germany	Emscher	Quaellingsbach	51.57043	6.931549	Freshwater	Epilithon (art.)
SFB_Emscher22_SCH-oh-VOR_20220321_Naphrax_NH4Cl.Chunk1.tif	SCHohVOR	2022	2022-03-21	Germany	Emscher	Scheidgensbach	51.53942	6.908287	Freshwater	Epilithon (art.)
SFB_Emscher22_VOR-oh-BOY_20220321_Naphrax_NH4Cl.tif	VORohBOY	2022	2022-03-21	Germany	Emscher	Vorthbach	51.554753	6.932435	Freshwater	Epilithon (art.)
SFB_Emscher22_VOR-uh-SCH_20220321_Naphrax.tif	VORuhSCH	2022	2022-03-21	Germany	Emscher	Vorthbach	51.544809	6.921403	Freshwater	Epilithon (art.)
SFB_Emscher22_WIT-ob_20220323_Naphrax_NH4Cl.Chunk1.tif	WIT-ob	2022	2022-03-23	Germany	Emscher	Wittringer Muehlenbach	51.564208	6.985164	Freshwater	Epilithon (art.)
SFB_Kinzig22_BIE1_20220329_Naphrax_NH4Cl.tif	BIE1	2022	2022-03-29	Germany	Kinzig	Bieber	50.163398	9.294351	Freshwater	Epilithon
SFB_Kinzig22_BIE2_20220329_Naphrax_NH4Cl.tif	BIE2	2022	2022-03-29	Germany	Kinzig	Bieber	50.174643	9.284331	Freshwater	Epilithon
SFB_Kinzig22_BRA1_20220331_Nahphrax_NH4Cl.tif	BRA1	2022	2022-03-31	Germany	Kinzig	Bracht	50.3435	9.254108	Freshwater	Epilithon
SFB_Kinzig22_BRA2_20220331_Nahprax_NH4Cl.tif	BRA2	2022	2022-03-31	Germany	Kinzig	Bracht	50.331883	9.270731	Freshwater	Epilithon
SFB_Kinzig22_FAL1_20220330.tif	SFB	2022	2022-03-30	Germany	Kinzig	Fallbach	50.195778	9.01938	Freshwater	Epilithon
SFB_Kinzig22_FAL2_20220330_Nahprax.tif	Kinzig22	2022	2022-03-30	Germany	Kinzig	Fallbach	50.1606	8.96824	Freshwater	Epilithon
SFB_Kinzig22_GRU1_20220401_Naphrax_NH4Cl.tif	GRU1	2022	2022-04-01	Germany	Kinzig	Gruendau	50.259788	9.174496	Freshwater	Epilithon
SFB_Kinzig22_GRU2_20220401_Naphrax_NH4Cl.tif	GRU2	2022	2022-04-01	Germany	Kinzig	Gruendau	50.240685	9.14413	Freshwater	Epilithon
SFB_Kinzig22_KIN1_20220328_Naphrax_NH4Cl.tif	KIN1	2022	2022-03-28	Germany	Kinzig	Kinzig	50.342433	9.580951	Freshwater	Epilithon
SFB_Kinzig22_KIN2_20220328_Naphrax_NH4Cl.tif	KIN2	2022	2022-03-28	Germany	Kinzig	Kinzig	50.346328	9.551958	Freshwater	Epilithon
SFB_Kinzig22_KIN3_20220328_Naphrax_NH4Cl.tif	KIN3	2022	2022-03-28	Germany	Kinzig	Kinzig	50.344743	9.525523	Freshwater	Epilithon
SFB_Kinzig22_KIN4_20220328_Naphrax_NH4Cl.tif	KIN4	2022	2022-03-28	Germany	Kinzig	Kinzig	50.324906	9.496231	Freshwater	Epilithon
SFB_Kinzig22_KRE1_20220330_Naphrax_NH4Cl.tif	KRE1	2022	2022-03-30	Germany	Kinzig	Krebsbach	50.179733	8.917533	Freshwater	Epilithon
SFB_Kinzig22_KRE2_20220330_Naphrax_NH4Cl.tif	KRE2	2022	2022-03-30	Germany	Kinzig	Krebsbach	50.151185	8.901333	Freshwater	Epilithon
SFB_Kinzig22_ORB1_20220329_Naphrax_NH4Cl.tif	ORB1	2022	2022-03-29	Germany	Kinzig	Orb	50.231216	9.342425	Freshwater	Epilithon
SFB_Kinzig22_ORB2_20220329_Naphrax_NH4Cl.tif	ORB2	2022	2022-03-29	Germany	Kinzig	Orb	50.23681	9.324143	Freshwater	Epilithon
SFB_Kinzig22_SAL1_20220331_Naphrax_NH4Cl.tif	SAL1	2022	2022-03-31	Germany	Kinzig	Salz	50.333491	9.381291	Freshwater	Epilithon
SFB_Kinzig22_STE1_20220401_Naphrax_NH4Cl.tif	STE1	2022	2022-03-31	Germany	Kinzig	Steinau	50.33209	9.46665	Freshwater	Epilithon
SFB_Kinzig_2022_SAL1_20220331_Naphrax_NH4Cl.tif	SAL1	2022	2022-04-01	Germany	Kinzig	Salz	50.314443	9.366818	Freshwater	Epilithon
ExStream_22_IMP-C01_20220421_Naphrax_NH4Cl.tif	IMP-C01	2022	2022-04-21	Germany	Emscher	Boye	51.55358	6.94806	Mesocosm	Epiplasticon	RBI rec
ExStream_22_IMP-C02_20220421_Naphrax_NH4Cl.tif	IMP-C02	2022	2022-04-21	Germany	Emscher	Boye	51.55358	6.94806	Mesocosm	Epiplasticon	RSI rec
ExStream_22_IMP-C03_20220421_Naphrax_NH4Cl.tif	IMP-C03	2022	2022-04-21	Germany	Emscher	Boye	51.55358	6.94806	Mesocosm	Epiplasticon	RSI rec
ExStream_22_IMP-C04_20220421_Naphrax_NH4Cl.tif	IMP-C04	2022	2022-04-21	Germany	Emscher	Boye	51.55358	6.94806	Mesocosm	Epiplasticon	NBI rec
ExStream_22_IMP-C06_20220407_Naphrax_NH4Cl.tif	IMP-C06	2022	2022-04-07	Germany	Emscher	Boye	51.55358	6.94806	Mesocosm	Epiplasticon	RBI str
ExStream_22_IMP-C09_20220421_Naphrax_NH4Cl.tif	IMP-C09	2022	2022-04-21	Germany	Emscher	Boye	51.55358	6.94806	Mesocosm	Epiplasticon	NBI rec
ExStream_22_IMP-C14_20220421_Naphrax_NH4Cl.tif	IMP-C14	2022	2022-04-21	Germany	Emscher	Boye	51.55358	6.94806	Mesocosm	Epiplasticon	NSI rec
ExStream_22_IMP-C16_20220421_Naphrax_NH4Cl.tif	IMP-C16	2022	2022-04-21	Germany	Emscher	Boye	51.55358	6.94806	Mesocosm	Epiplasticon	NSI rec
ExStream_22_IMP-C17_20220407_Naphrax_NH4Cl.tif	IMP-C17	2022	2022-04-07	Germany	Emscher	Boye	51.55358	6.94806	Mesocosm	Epiplasticon	RSN str
ExStream_22_IMP-C18_20220421_Naphrax_NH4Cl.tif	IMP-C18	2022	2022-04-21	Germany	Emscher	Boye	51.55358	6.94806	Mesocosm	Epiplasticon	NBN rec
ExStream_22_IMP-C19_20220421_Naphrax_NH4Cl.tif	IMP-C19	2022	2022-04-21	Germany	Emscher	Boye	51.55358	6.94806	Mesocosm	Epiplasticon	NBN rec
ExStream_22_IMP-C20_20220421_Naphrax_NH4Cl.tif	IMP-C20	2022	2022-04-21	Germany	Emscher	Boye	51.55358	6.94806	Mesocosm	Epiplasticon	RSN rec
ExStream_22_IMP-C21_20220407_Naphrax_NH4Cl.tif	IMP-C21	2022	2022-04-07	Germany	Emscher	Boye	51.55358	6.94806	Mesocosm	Epiplasticon	NBN str
ExStream_22_IMP-C22_20220421_Naphrax_NH4Cl.tif	IMP-C22	2022	2022-04-21	Germany	Emscher	Boye	51.55358	6.94806	Mesocosm	Epiplasticon	RBN rec
ExStream_22_IMP-C23_20220407_Naphrax_NH4Cl.tif	IMP-C23	2022	2022-04-07	Germany	Emscher	Boye	51.55358	6.94806	Mesocosm	Epiplasticon	NBN str
ExStream_22_IMP-C24_20220407_Naphrax_NH4Cl.tif	IMP-C24	2022	2022-04-07	Germany	Emscher	Boye	51.55358	6.94806	Mesocosm	Epiplasticon	RSN str
ExStream_22_IMP-C26_20220407_Naphrax_NH4Cl.tif	IMP-C26	2022	2022-04-07	Germany	Emscher	Boye	51.55358	6.94806	Mesocosm	Epiplasticon	NSN str
ExStream_22_IMP-C27_20220421_Naphrax_NH4Cl.tif	IMP-C27	2022	2022-04-21	Germany	Emscher	Boye	51.55358	6.94806	Mesocosm	Epiplasticon	NSN rec
ExStream_22_IMP-C28_20220407_Naphrax_NH4Cl.tif	IMP-C28	2022	2022-04-07	Germany	Emscher	Boye	51.55358	6.94806	Mesocosm	Epiplasticon	RBN str
ExStream_22_IMP-C29_20220421_Naphrax_NH4Cl.tif	IMP-C29	2022	2022-04-21	Germany	Emscher	Boye	51.55358	6.94806	Mesocosm	Epiplasticon	RBN rec
ExStream_22_IMP-C30_20220407_Naphrax_NH4Cl.tif	IMP-C30	2022	2022-04-07	Germany	Emscher	Boye	51.55358	6.94806	Mesocosm	Epiplasticon	RBN str
ExStream_22_IMP-C31_20220421_Naphrax_NH4Cl.tif	IMP-C31	2022	2022-04-21	Germany	Emscher	Boye	51.55358	6.94806	Mesocosm	Epiplasticon	NSN rec
ExStream_22_IMP-C32_20220421_Naphrax_NH4Cl.tif	IMP-C32	2022	2022-04-21	Germany	Emscher	Boye	51.55358	6.94806	Mesocosm	Epiplasticon	RSN rec
ExStream_22_IMP-C33_20220407_Naphrax_NH4Cl.tif	IMP-C33	2022	2022-04-07	Germany	Emscher	Boye	51.55358	6.94806	Mesocosm	Epiplasticon	RBN str
ExStream_22_IMP-C34_20220421_Naphrax_NH4Cl.tif	IMP-C34	2022	2022-04-21	Germany	Emscher	Boye	51.55358	6.94806	Mesocosm	Epiplasticon	RBN rec
ExStream_22_IMP-C35_20220407_Naphrax_NH4Cl.tif	IMP-C35	2022	2022-04-07	Germany	Emscher	Boye	51.55358	6.94806	Mesocosm	Epiplasticon	NBN str
ExStream_22_IMP-C36_20220421_Naphrax_NH4Cl.tif	IMP-C36	2022	2022-04-21	Germany	Emscher	Boye	51.55358	6.94806	Mesocosm	Epiplasticon	NSN rec
ExStream_22_IMP-C37_20220421_Naphrax_NH4Cl.tif	IMP-C37	2022	2022-04-21	Germany	Emscher	Boye	51.55358	6.94806	Mesocosm	Epiplasticon	NBN rec
ExStream_22_IMP-C38_20220407_Naphrax_NH4Cl.tif	IMP-C38	2022	2022-04-07	Germany	Emscher	Boye	51.55358	6.94806	Mesocosm	Epiplasticon	NSN str
ExStream_22_IMP-C39_20220407_Naphrax_NH4Cl.tif	IMP-C39	2022	2022-04-07	Germany	Emscher	Boye	51.55358	6.94806	Mesocosm	Epiplasticon	RBN str
ExStream_22_IMP-C40_20220407_Naphrax_NH4Cl.tif	IMP-C40	2022	2022-04-07	Germany	Emscher	Boye	51.55358	6.94806	Mesocosm	Epiplasticon	RSN str
ExStream_22_IMP-C41_20220421_Naphrax_NH4Cl.tif	IMP-C41	2022	2022-04-21	Germany	Emscher	Boye	51.55358	6.94806	Mesocosm	Epiplasticon	RSN rec
ExStream_22_IMP-C42_20220421_Naphrax_NH4Cl.tif	IMP-C42	2022	2022-04-21	Germany	Emscher	Boye	51.55358	6.94806	Mesocosm	Epiplasticon	NBN rec
ExStream_22_IMP-C43_20220407_Naphrax_NH4Cl.tif	IMP-C43	2022	2022-04-07	Germany	Emscher	Boye	51.55358	6.94806	Mesocosm	Epiplasticon	NBN str
ExStream_22_IMP-C44_20220421_Naphrax_NH4Cl.tif	IMP-C44	2022	2022-04-21	Germany	Emscher	Boye	51.55358	6.94806	Mesocosm	Epiplasticon	NSN rec
ExStream_22_IMP-C45_20220421_Naphrax_NH4Cl.tif	IMP-C45	2022	2022-04-21	Germany	Emscher	Boye	51.55358	6.94806	Mesocosm	Epiplasticon	RBN rec
ExStream_22_IMP-C46_20220421_Naphrax_NH4Cl.tif	IMP-C46	2022	2022-04-21	Germany	Emscher	Boye	51.55358	6.94806	Mesocosm	Epiplasticon	RSN rec
ExStream_22_IMP-C47_20220407_Naphrax_NH4Cl.tif	IMP-C47	2022	2022-04-07	Germany	Emscher	Boye	51.55358	6.94806	Mesocosm	Epiplasticon	NSN str
ExStream_22_IMP-C48_20220407_Naphrax_NH4Cl.tif	IMP-C48	2022	2022-04-07	Germany	Emscher	Boye	51.55358	6.94806	Mesocosm	Epiplasticon	RSN str
ExStream_22_IMP-C49_20220407_Naphrax_NH4Cl.tif	IMP-C49	2022	2022-04-07	Germany	Emscher	Boye	51.55358	6.94806	Mesocosm	Epiplasticon	NSI str
ExStream_22_IMP-C50_20220407_Naphrax_NH4Cl.tif	IMP-C50	2022	2022-04-07	Germany	Emscher	Boye	51.55358	6.94806	Mesocosm	Epiplasticon	NSI str
ExStream_22_IMP-C51_20220407_Naphrax_NH4Cl.tif	IMP-C51	2022	2022-04-07	Germany	Emscher	Boye	51.55358	6.94806	Mesocosm	Epiplasticon	RSI str
ExStream_22_IMP-C52_20220421_Naphrax_NH4Cl.tif	IMP-C52	2022	2022-04-21	Germany	Emscher	Boye	51.55358	6.94806	Mesocosm	Epiplasticon	NCI rec
ExStream_22_IMP-C53_20220421_Naphrax_NH4Cl.tif	IMP-C53	2022	2022-04-21	Germany	Emscher	Boye	51.55358	6.94806	Mesocosm	Epiplasticon	NSI rec
ExStream_22_IMP-C54_20220421_Naphrax_NH4Cl.tif	IMP-C54	2022	2022-04-21	Germany	Emscher	Boye	51.55358	6.94806	Mesocosm	Epiplasticon	NBI rec
ExStream_22_IMP-C55_20220421_Naphrax_NH4Cl.tif	IMP-C55	2022	2022-04-21	Germany	Emscher	Boye	51.55358	6.94806	Mesocosm	Epiplasticon	RBI rec
ExStream_22_IMP-C56_20220407_Naphrax_NH4Cl.tif	IMP-C56	2022	2022-04-07	Germany	Emscher	Boye	51.55358	6.94806	Mesocosm	Epiplasticon	RBI str
ExStream_22_IMP-C57_20220421_Naphrax_NH4Cl.tif	IMP-C57	2022	2022-04-21	Germany	Emscher	Boye	51.55358	6.94806	Mesocosm	Epiplasticon	RBI rec
ExStream_22_IMP-C58_20220421_Naphrax_NH4Cl.tif	IMP-C58	2022	2022-04-21	Germany	Emscher	Boye	51.55358	6.94806	Mesocosm	Epiplasticon	RSI rec
ExStream_22_IMP-C59_20220407_Naphrax_NH4CL.tif	IMP-C59	2022	2022-04-07	Germany	Emscher	Boye	51.55358	6.94806	Mesocosm	Epiplasticon	RBI str
ExStream_22_IMP-C60_20220421_Naphrax_NH4Cl.tif	IMP-C60	2022	2022-04-21	Germany	Emscher	Boye	51.55358	6.94806	Mesocosm	Epiplasticon	NSI rec
ExStream_22_IMP-C62_20220407_Naphrax_NH4Cl.tif	IMP-C62	2022	2022-04-07	Germany	Emscher	Boye	51.55358	6.94806	Mesocosm	Epiplasticon	RSI str
ExStream_22_IMP-C63_20220407_Naphrax_NH4Cl.tif	IMP-C63	2022	2022-04-07	Germany	Emscher	Boye	51.55358	6.94806	Mesocosm	Epiplasticon	NBI str
ExStream_22_IMP-C64_20220421_Naphrax_NH4Cl.tif	IMP-C64	2022	2022-04-21	Germany	Emscher	Boye	51.55358	6.94806	Mesocosm	Epiplasticon	RSI srec
ExStream_22_IMP_C61_20220407_Naphrax_NH4Cl.tif	IMP_C61	2022	2022-04-07	Germany	Emscher	Boye	51.55358	6.94806	Mesocosm	Epiplasticon	RSI str
ExStream_22_IMp-C25_20220407_Naphrax_NH4Cl.tif	IMP_C25	2022	2022-04-07	Germany	Emscher	Boye	51.55358	6.94806	Mesocosm	Epiplasticon	NSN str
SFB_ExStream_22.IMP_C05.bg_normal_Stress.20220407.tif	IMP_C05	2022	2022-04-07	Germany	Emscher	Boye	51.55358	6.94806	Mesocosm	Epiplasticon	NBI str
SFB_ExStream_22.IMP_C07.bg_normal_Stress.20220407.tif	IMP_C07	2022	2022-04-07	Germany	Emscher	Boye	51.55358	6.94806	Mesocosm	Epiplasticon	NBI str
SFB_ExStream_22.IMP_C08.salz_reduced_Stress.20220407.tif	IMP_C08	2022	2022-04-07	Germany	Emscher	Boye	51.55358	6.94806	Mesocosm	Epiplasticon	RSI str
SFB_ExStream_22.IMP_C10.bg_reduced_Stress.20220407.tif	IMP_C10	2022	2022-04-07	Germany	Emscher	Boye	51.55358	6.94806	Mesocosm	Epiplasticon	RBI str
SFB_ExStream_22.IMP_C13.salz_normal_Stress.20220407.tif	IMP_C13	2022	2022-04-07	Germany	Emscher	Boye	51.55358	6.94806	Mesocosm	Epiplasticon	NSI str
SFB_ExStream_22.IMP_C15.salz_normal_Stress.20220407.tif	IMP_C15	2022	2022-04-07	Germany	Emscher	Boye	51.55358	6.94806	Mesocosm	Epiplasticon	NSI str
Menne.M4.20210914.tif	M4_2109	2021	2021-09-14	Germany	Lippe	Menne	51.597248	8.760392	Intermittent stream	Epilithon
Menne_M1_20210914_Naphrax_NH4Cl.Chunk1.tif	M1_2109	2021	2021-09-14	Germany	Lippe	Menne	51.589308	8.755923	Intermittent stream	Epilithon
Menne_M2_20210914_Naphrax_NH4C.Chunk1.tif	M2_2109	2021	2021-09-14	Germany	Lippe	Menne	51.589975	8.754721	Intermittent stream	Epilithon
Menne_M3_20210914_Naphrax_NH4Cl.tif	M3_2109	2021	2021-09-14	Germany	Lippe	Menne	51.590694	8.754786	Intermittent stream	Epilithon
Menne_M5_20210914_Naphrax_NH4Cl.Chunk1.tif	M5_2109	2021	2021-09-14	Germany	Lippe	Menne	51.602579	8.760392	Intermittent stream	Epilithon
Menne_M6_20210914_Naphrax_NH4Cl.tif	M6_2109	2021	2021-09-14	Germany	Lippe	Menne	51.590937	8.7549049	Intermittent stream	Epilithon
HF_Tisa_000431a_20220606_Naphrax_60x.tif	000431a	2022	2022-06-06	Serbia	Tisa	Tisa	46.123973	20.0719095	Freshwater	Mud
HF_Tisa_000432a_20220606_Naphrax_60x.tif	000432a	2022	2022-06-06	Serbia	Tisa	Tisa	46.0826196	20.038627	Freshwater	Gravel, Mud
HF_Tisa_000433a_20220606_Naphrax_60x.tif	000433a	2022	2022-06-06	Serbia	Tisa	Tisa	46.0528663	20.0906414	Freshwater	Gravel, Mud
HF_Tisa_000434a_20220606_Naphrax_60x.tif	000434a	2022	2022-06-06	Serbia	Tisa	Tisa	46.0098315	20.036036	Freshwater	Gravel, Mud
HF_Tisa_000435a_20220606_Naphrax_60x.tif	000435a	2022	2022-06-06	Serbia	Tisa	Tisa	45.935141	20.0912476	Freshwater	Mud, Sand
HF_Tisa_000436a_20220606_Naphrax_60x.tif	000436a	2022	2022-06-06	Serbia	Tisa	Tisa	45.8782112	20.116238	Freshwater	Mud
HF_Tisa_000437a_20220606_Naphrax_60x.tif	000437a	2022	2022-06-06	Serbia	Tisa	Tisa	45.8494282	20.0845578	Freshwater	Mud
HF_Tisa_000438a_20220606_Naphrax_60x.tif	000438a	2022	2022-06-06	Serbia	Tisa	Tisa	45.7886205	20.1456498	Freshwater	Mud
HF_Tisa_000439a_20220606_Naphrax_60x.tif	000439a	2022	2022-06-06	Serbia	Tisa	Tisa	45.755009	20.1506414	Freshwater	Mud
HF_Tisa_000440a_20220606_Naphrax_60x.tif	000440a	2022	2022-06-06	Serbia	Tisa	Tisa	45.7129089	20.0926587	Freshwater	Mud
HF_Tisa_000441a_20220606_Naphrax_60x.tif	000441a	2022	2022-06-06	Serbia	Tisa	Tisa	45.6104622	20.0632024	Freshwater	Mud
HF_Tisa_000442a_20220606_Naphrax_60x.tif	000442a	2022	2022-06-06	Serbia	Tisa	Tisa	45.594602	20.1285963	Freshwater	Mud
HF_Tisa_000443a_20220606_Naphrax_60x.tif	000443a	2022	2022-06-06	Serbia	Tisa	Tisa	45.577812	20.124015	Freshwater	Mud
HF_Tisa_000444a_20220608_Naphrax_60x.tif	000444a	2022	2022-06-08	Serbia	Tisa	Tisa	45.45729159	20.19336185	Freshwater	Mud
HF_Tisa_000445a_20220608_Naphrax_60x.tif	000445a	2022	2022-06-08	Serbia	Tisa	Tisa	45.441059	20.222218	Freshwater	Mud
HF_Tisa_000446a_20220608_Naphrax_60x.tif	000446a	2022	2022-06-08	Serbia	Tisa	Tisa	45.390638	20.205545	Freshwater	Mud
HF_Tisa_000447a_20220607_Naphrax_60x.tif	000447a	2022	2022-06-07	Serbia	Tisa	Tisa	45.285849	20.238548	Freshwater	Mud
HF_Tisa_000448a_20220607_Naphrax_60x.tif	000448a	2022	2022-06-07	Serbia	Tisa	Tisa	45.206523	20.31221	Freshwater	Mud, Sand
HF_Tisa_000449a_20220607_Naphrax_60x.tif	000449a	2022	2022-06-07	Serbia	Tisa	Tisa	45.1914076	20.3129948	Freshwater	Mud
HF_Tisa_000500a_20220607_Naphrax_60x.tif	000500a	2022	2023-04-24	Serbia	Tisa	Plava banja	45.802519	20.451333	Freshwater	Reed
RAG_FN-Auslauf_20220318_Naphrax_NH4Cl.Chunk1.tif	FN_outflow	2022	2022-03-18	Germany	Ruhr	Ruhr*	51.41986	7.18125	Mine effluent	Epilithon
RAG_FN-Becken-oben_20220318_Naphrax_NH4Cl.Chunk1.tif	FN_basinUp	2022	2022-03-18	Germany	Ruhr	Ruhr*	51.42142	7.18204	Mine effluent	Epilithon
RAG_FN-Becken-unten-Exp_20220318_Naphrax_NH4Cl.Chunk1.tif	FNBunten-E_exp	2022	2022-03-18	Germany	Ruhr	Ruhr*	51.42108	7.18161	Mine effluent	Epilithon
RAG_FN-Becken-unten_20220318_Naphrax_NH4Cl.Chunk1.tif	FNB_unten	2022	2022-03-18	Germany	Ruhr	Ruhr*	51.42087	7.18173	Mine effluent	Epilithon
RAG_Harpener-Teich2_20220318_Naphrax_NH4Cl.Chunk1.tif	HT_Teich2	2022	2022-03-18	Germany	Ruhr	Harpener Teich	51.49063	7.29055	Mine effluent	Epilithon
RAG_HarpenerTeich1-Ausguss_20220318_Naphrax_NH4Cl.Chunk1.tif	HT_Teich1_Ausguss	2022	2022-03-18	Germany	Ruhr	Harpener Teich	51.49136	7.29208	Mine effluent	Epilithon
RAG_Z-Heinrich-am-Auslauf_20220318_Naphrax_NH4Cl.Chunk1.tif	ZH-am-Auslauf	2022	2022-03-18	Germany	Ruhr	Ruhr	51.41704	7.07295	Mine effluent	Epilithon
RAG_Z-Heinrich-oh-vom-Auslauf_20220318_Naphrax_NH4Cl.Chunk1.tif	ZH-oh-vom-A_auslauf	2022	2022-03-18	Germany	Ruhr	Ruhr	51.41743	7.07261	Mine effluent	Epilithon
RAG_zw-Ruhr-und-FN-O2-Belag_20220318_Naphrax_NH4Cl.Chunk1.tif	zw-Ruhr-und-FNund-FN-O_belag	2022	2022-03-18	Germany	Ruhr	Ruhr	51.41794	7.18438	Mine effluent	Epilithon
RAG_zw-Ruhr-und-FN_20220318_Naphrax_NH4Cl.Chunk1.tif	zw-Ruhr-und-FN_fn	2022	2022-03-18	Germany	Ruhr	Ruhr	51.41794	7.18438	Mine effluent	Epilithon
Frankreich_FLB_S1_UP_20220510.tif	FLB_S1_up	2022	2022-05-10	France	Vidourle	Le Brestalou	43.8444623	3.983753	Intermittent stream	Epilithon
Frankreich_FLB_S2_DW_20220510.tif	FLB_S2_dw	2022	2022-05-10	France	Vidourle	Le Brestalou	43.870352	4.014998	Intermittent stream	Epilithon
Frankreich_FLC_S11_UP_20220512.tif	FLC_S11_up	2022	2022-05-12	France	Rhone	La Cadoule	43.699538	3.9491427	Intermittent stream	Epilithon
Frankreich_FLC_S8_DW_20220512.tif	FLC_S8_dw	2022	2022-05-12	France	Rhone	La Cadoule	43.6434246	4.0070181	Intermittent stream	Epilithon
Frankreich_FLL_S1_DW_20220512.tif	FLL_S3_dw	2022	2022-05-10	France	Lez	Le Lirou	43.7290061	3.8281466	Intermittent stream	Epilithon
Frankreich_FLL_S2_UP_20220719.Chunk1.tif	FLL_S4_up	2022	2022-05-10	France	Lez	Le Lirou	43.7121153	3.8650927	Intermittent stream	Epilithon
Frankreich_FLM_S6_20220511.tif	FLM_S6_DW	2022	2022-05-11	France	Lez	La Mosson	43.5713445	3.8123317	Intermittent stream	Epilithon
Frankreich_FLM_S7_UP_20220511.Chunk1.tif	FLM_S7_up	2022	2022-05-11	France	Lez	La Mosson	43.6632055	3.7908951	Intermittent stream	Epilithon
Frankreich_FLS_S10_UP_2022051201.tif	FLS_S10_up	2022	2022-05-12	France	Salaison	Le Salaison	43.619348	3.9707992	Intermittent stream	Epilithon
Frankreich_FLS_S9_DW_20220719.tif	FLS_S9_dw	2022	2022-05-12	France	Salaison	Le Salaison	43.7063024	3.9142029	Intermittent stream	Epilithon
Frankreich_FLV_S5_20220511.tif	FLV_S5	2022	2022-05-11	France	Vidourle	La VÞne	43.4950662	3.6983149	Intermittent stream	Epilithon
Israel_IADA_S01_20220501.tif	JAD_S08	2022	2022-05-01	Israel	Nahal Taninim	Ada	32.515809	34.9937742	Intermittent stream	Epilithon
Tunesien_TWA_S01_2_2022.tif	TWA_S1	2022	2022-05-23	Tunisia		Wadi Takelsa	36.867084	10.724937	Intermittent stream	Epilithon
Tunesien_TWH_S02_2022.tif	TWH_S2	2022	2022-05-23	Tunisia		Wadi Zriba	36.345567	10.23898	Intermittent stream	Epilithon
TempDNA_Menne-M1-Flow_20220902.tif	M1_2209	2022	2022-09-02	Germany	Lippe	Menne	51.58984	8.75517	Intermittent stream	Epilithon
TempDNA_Menne-M3_20220902.Chunk2.tif	M3_2209	2022	2022-09-02	Germany	Lippe	Menne	51.590694	8.754786	Intermittent stream	Epilithon
TempDNA_Menne-M5-Dry_20220902.tif	M5_2209	2022	2022-09-02	Germany	Lippe	Menne	51.60235	8.7624	Intermittent stream	Epilithon
TempDNA_Menne-M6-Pool_20220902.tif	M6_2209	2022	2022-09-02	Germany	Lippe	Menne	51.59236	8.75519	Intermittent stream	Epilithon
TempDNA_Sauer-S3-Pool_20220902.tif	S3_2209	2022	2022-09-02	Germany	Lippe	Sauer	51.62019	8.83152	Intermittent stream	Epilithon
TempDNA_Sauer-S4-Flow_20220902.tif	S4_2209	2022	2022-09-02	Germany	Lippe	Sauer	51.62468	8.89281	Intermittent stream	Epilithon
TempDNA_Talgosse-1_20220902.tif	T1_2209	2022	2022-09-02	Germany	Lippe	Talgosse	51.56689	8.6236	Intermittent stream	Epiphyton
TempDNA_Talgosse-3_20220902_Naphrax.tif	T3_2209	2022	2022-09-02	Germany	Lippe	Talgosse	51.575	8.6349	Intermittent stream	Epilithon
TempDNA_Talgosse-5_20220902.tif	T5_2209	2022	2022-09-02	Germany	Lippe	Talgosse	51.58447	8.63738	Intermittent stream	Epilithon
Temp_DNA_Sauer-S1_20220902_Napheax_NH4Cl.tif	S1_2209	2022	2022-09-02	Germany	Lippe	Sauer	51.61483	8.82476	Intermittent stream	Epilithon
Temp_DNA_Sauer-S2_20220902_Naphrax_NH4Cl.tif	S2_2209	2022	2022-09-02	Germany	Lippe	Sauer	51.62348	8.83621	Intermittent stream	Epilithon
HF_Sava_000451a_20220613_60x.tif	000451a	2022	2022-06-13	Serbia	Sava	Sava River	44.9206113	19.346891	Freshwater	Gravel
HF_Sava_000452a_20220613_60x.tif	000452a	2022	2022-06-13	Serbia	Sava	Sava River	44.942168	19.369702	Freshwater	Mud
HF_Sava_000453a_20220613_60x.tif	000453a	2022	2022-06-13	Serbia	Sava	Sava River	44.984853	19.549568	Freshwater	Mud
HF_Sava_000453b_20220613_60x.tif	000453b	2022	2022-06-13	Serbia	Sava	Sava River	44.984853	19.549568	Freshwater	Mud
HF_Sava_000454a_20220613_60x.tif	000454a	2022	2022-06-13	Serbia	Sava	Sava River	44.97342	19.594758	Freshwater	Gravel, Mud
HF_Sava_000455a_20220613_60x.tif	000455a	2022	2022-06-13	Serbia	Sava	Sava River	44.961552	19.612256	Freshwater	Gravel
HF_Sava_000456a_20220613_60x.tif	000456a	2022	2022-06-13	Serbia	Sava	Sava River	44.924982	19.710296	Freshwater	Mud
HF_Sava_000457a_20220613_60x.tif	000457a	2022	2022-06-13	Serbia	Sava	Sava River	44.9139655	19.7487992	Freshwater	Mud
HF_Sava_000458a_20220613_60x.tif	000458a	2022	2022-06-13	Serbia	Sava	Sava River	44.912976	19.754044	Freshwater	Mud
HF_Sava_000459a_20220613_60x.tif	000459a	2022	2022-06-13	Serbia	Sava	Sava River	44.890559	19.752025	Freshwater	Stone_cobbles
HF_Sava_000460a_20220613_60x.tif	000460a	2022	2022-06-13	Serbia	Sava	Sava River	44.852265	19.724054	Freshwater	Mud
HF_Sava_000461a_20220613_60x.tif	000461a	2022	2022-06-13	Serbia	Sava	Sava River	44.775716	19.697706	Freshwater	Gravel
HF_Sava_000462a_20220613_60x.tif	000462a	2022	2022-06-13	Serbia	Sava	Sava River	44.744878	19.754912	Freshwater	Gravel, Mud
HF_Sava_000463a_20220614_60x.tif	000463a	2022	2022-06-14	Serbia	Sava	Sava River	44.6898034	19.9108836	Freshwater	Gravel, Mud
HF_Sava_000464a_20220614_60x.tif	000464a	2022	2022-06-14	Serbia	Sava	Sava River	44.674837	20.296637	Freshwater	Gravel, Mud
HF_Sava_000465a_20220614_60x.tif	000465a	2022	2022-06-14	Serbia	Sava	Sava River	44.706523	20.308066	Freshwater	Mud
HF_Sava_000466a_20220614_60x.tif	000466a	2022	2022-06-14	Serbia	Sava	Sava River	44.744265	20.32514	Freshwater	Mud, Sand
HF_Sava_000467a_20220614_60x.tif	000467a	2022	2022-06-14	Serbia	Sava	Sava River	44.7661455	20.351221	Freshwater	Mud, Sand
HF_Sava_000468a_20220614_60x.tif	000468a	2022	2022-06-14	Serbia	Sava	Sava River	44.79687	20.405334	Freshwater	Gravel, Sand
HF_Sava_000469a_20220614_60x.tif	000469a	2022	2022-06-14	Serbia	Sava	Sava River	44.805115	20.442123	Freshwater	Gravel, Sand
HF_Sava_000470a_20220614_60x.tif	000470a	2022	2022-06-14	Serbia	Sava	Sava River	44.824368	20.445191	Freshwater	Mud
Peskara_322_20210428_60x.tif	000322a	2022	2021-04-28	Serbia	-	Peskara	45.5185568	20.2987111	Artificial lake	Reed
Peskara_323_20210428_60x.tif	000323a	2022	2021-04-28	Serbia	-	Peskara	45.5185568	20.2987111	Artificial lake	Gravel
Peskara_324_20210428_60x.tif	000324a	2022	2021-04-28	Serbia	-	Peskara	45.5185558	20.2984511	Artificial lake	Brick_artificial_1
Peskara_325_20210428_60x.tif	000325a	2022	2021-04-28	Serbia	-	Peskara	45.5185558	20.2984511	Artificial lake	Brick_artificial_2
Peskara_411_20220425_60x.tif	000411a	2022	2022-04-25	Serbia	-	Peskara	45.5185055	20.2984063	Artificial lake	Gravel
Peskara_412_20220425_60x.tif	000412a	2022	2022-04-25	Serbia	-	Peskara	45.5185055	20.2984063	Artificial lake	Reed
INWAT_ITAS8UP_20230201.tif	ITAS8UP	2023	2023-02-01	Italy		Canale Simone	40.505249	17.384877	Intermittent stream	Epilithon
INWAT_IWGS5UP_20230201.tif	IWGS5UP	2023	2023-02-01	Italy		Canale Marullo Cecena	40.471898	17.386322	Intermittent stream	Epilithon
INWAT_THW_03_20230314.tif	THW_S03	2023	2023-03-14	Tunisia		Wadi ?			Intermittent stream	Epilithon
INWAT_TWH_04_20230314.tif	TWH_S04	2023	2023-03-14	Tunisia		Wadi Zriba	36.345567	10.23898	Intermittent stream	Epilithon
PRIMA_INWAT_IWGS6DW_20230201.tif	IWGS6DW	2023	2023-02-01	Italy		Canale Marullo Cecena	40.474303	17.386173	Intermittent stream	Epilithon
PRIMA_INWAT_IWMS1UP_20230201.tif	IWMS1UP	2023	2023-02-01	Italy		Canale d'Aiedda	40.536209	17.347423	Intermittent stream	Epilithon
PRIMA_INWAT_IWMS2DW_20230201.tif	IWMS2DW1	2023	2023-02-01	Italy		Canale d'Aiedda	40.504377	17.352809	Intermittent stream	Epilithon
PRIMA_INWAT_IWMS3DW1_20230201.tif	IWMS4DW2	2023	2023-02-01	Italy		Canale d'Aiedda	40.49498	17.35101	Intermittent stream	Epilithon
PRIMA_INWAT_IWMS4DW2_20230201.tif	ISMS4DW2	2023	2023-02-01	Italy		Canale d'Aiedda	40.494305	17.350652	Intermittent stream	Epilithon
PRIMA_INWAT_IWMS7DW1_20230201.Chunk1.tif	IWMS7DW1	2023	2023-02-01	Italy		Canale Marullo Cecena	40.48107	17.365614	Intermittent stream	Epilithon
Emscher.41_HAA_un.60x_EFI.tif	HAA_un_Spr20	2020	2020-04-24	Germany	Emscher	Haarbach	51.562626	6.955545	Freshwater	Epiphyton
DV_Sava_SL1_489a_20230418.tif	000489a	2023	2023-04-19	Serbia	Sava	Sava River	44.7867268	20.4074585	Freshwater	Epilithon
DV_Sava_SL2_490a_20230418.tif	000490a	2023	2023-04-19	Serbia	Sava	Sava River	44.7837378	20.3936763	Freshwater	Epilithon
